# Supplementary material for: Inhaled delivery of 23-valent pneumococcal polysaccharide vaccine does not result in enhanced pulmonary mucosal immunoglobulin responses
Source: Vaccine. 2008 Oct 3;26(42):5400–6. doi: 10.1016/j.vaccine.2008.07.082 (PMC2612086; doi:10.1016/j.vaccine.2008.07.082)
Supplement: Supplementary file 2 [file mmc2.xls]

## Sheet: Aerosol Size
	Nebuliser testing results in ng/ml (concentration of NaF after filter soaked in 5ml)
		Expt 1	Expt 2
	top stage	0.442	0.392
	1	0.616	0.398
	2	0.479	0.176
	3	1.756	1.005
	4	2.736	1.403
	5	2.056	3.239
	6	3.156	7.355
	7	4.302	5.923
	8	3.031	3.014
	final	0.724	1.911
	Total	19.298	24.816
Expt 1	ng/ml	Dlog (Dp)	conc/	GMD (µm)	conc/	Dp (µm)	%<Dp	V/Vtot (%)
GSD 3.5			Dlog (Dp)		Dlog (Dp)
MMAD 2.3					normalised
Top	0.442					50	97.7096	2.29039						3.51364
Stage 1	0.616	0.853316	0.72189	32.6343	2.1116	21.3	94.5176	3.19204
Stage 2	0.479	0.36408	1.31565	17.755	3.84839	14.8	92.0354	2.48212
Stage 3	1.756	0.412245	4.25961	12.0433	12.4598	9.8	82.9361	9.09939
Stage 4	2.736	0.490623	5.57658	7.66812	16.3121	6	68.7584	14.1776
Stage 5	2.056	0.538997	3.8145	4.58258	11.1578	3.5	58.1045	10.654
Stage 6	3.156	0.814508	3.87473	2.32916	11.334	1.55	41.7504	16.354
Stage 7	4.302	0.510826	8.42166	1.20062	24.6342	0.93	19.458	22.2925
Stage 8	3.031	0.581356	5.21367	0.695414	15.2505	0.52	3.75168	15.7063
final	0.724	0.732368	0.988574	0.360555	2.89168	0.25	0	3.75168
	19.298		34.1869		100			100
Expt 2	µl NaF	Dlog (Dp)	conc/	GMD (µm)	conc/	Dp (µm)	%<Dp	V/Vtot (%)
GSD 2.7			Dlog (Dp)		Dlog (Dp)
MMAD 1.8					normalised									2.66557
Top	0.392					50	98.4204	1.57963
Stage 1	0.398	0.853316	0.466416	32.6343	1.14668	21.3	96.8166	1.6038
Stage 2	0.176	0.36408	0.48341	17.755	1.18846	14.8	96.1074	0.70922
Stage 3	1.005	0.412245	2.43787	12.0433	5.99348	9.8	92.0575	4.04981
Stage 4	1.403	0.490623	2.85963	7.66812	7.03037	6	86.4039	5.65361
Stage 5	3.239	0.538997	6.00932	4.58258	14.7738	3.5	73.3519	13.0521
Stage 6	7.355	0.814508	9.02999	2.32916	22.2001	1.55	43.7137	29.6381
Stage 7	5.923	0.510826	11.595	1.20062	28.5061	0.93	19.8461	23.8677
Stage 8	3.014	0.581356	5.18443	0.695414	12.7459	0.52	7.70068	12.1454
final	1.911	0.732368	2.60934	0.360555	6.41505	0.25	0	7.70068
	24.816		40.6754		100			100
